# Supplementary material for: Kinetically driven successive sodic and potassic alteration of feldspar
Source: Nat Commun. 2021 Jul 21;12:4435. doi: 10.1038/s41467-021-24628-1 (PMC8295371; doi:10.1038/s41467-021-24628-1)
Supplement: Supplementary file 4 — Supplementary Data 1 [file 41467_2021_24628_MOESM4_ESM.xlsx]

## Sheet: Sheet1
Supplementary Data 1: Electron microprobe analysis of sanidine, K-feldspar and albite
Analysis No.																9	10	11	15	16	17	18	19	20	24	25	26	30	31	32	38	39	42	43	51	52	55	56	59	60	64	65	70	71	76	77	78	84	90
Sample No.																S4.1	S4.1	S4.1	S4.1	S4.1	S4.1	S4.1	S4.1	S4.1	S4.1	S4.1	S4.1	S4.3	S4.3	S4.3	S4.3	S4.3	S4.3	S4.3	S4.3	S4.3	S4.3	S4.3	S2.1	S2.1	S2.1	S2.1	S3.4	S3.4	S3.4	S3.4	S3.4	S2.2	S2.2
Sample name	Albite (n=23)					K-feldspar (n=31)					Sanidine (n=13)					Sanidine	Sanidine	Sanidine	Sanidine	Sanidine	Sanidine	Sanidine	Sanidine	Sanidine	Sanidine	Sanidine	Sanidine	Sanidine	Sanidine	Sanidine	Sanidine	Sanidine	Sanidine	Sanidine	Sanidine	Sanidine	Sanidine	Sanidine	Sanidine	Sanidine	Sanidine	Sanidine	Sanidine	Sanidine	Sanidine	Sanidine	Sanidine	Sanidine	Sanidine
	Average	Min	Max	Stev		Average	Min	Max	Stev		Average	Min	Max	Stev
F	0.0353913	0	0.333	0.0905452		0.0330968	0	0.123	0.0351799		0.019725	0	0.163	0.0402919		0.047	0	0	0	0.004	0	0	0.014	0	0.034	0	0	0.005	0.002	0.02	0	0	0	0	0	0	0	0	0	0	0	0.029	0.08	0	0.133	0.102	0.098	0	0
Ce2O3	0.180696	0	0.563	0.179155		0.0726452	0	0.518	0.123221		0.108175	0	0.772	0.186795		0.13	0.194	0	0	0.193	0	0.129	0	0	0	0	0	0	0	0.13	0.258	0.451	0	0.772	0	0	0	0.315	0.501	0	0.125	0.063	0.063	0.188	0.627	0	0	0	0
Cl	0.0046087	0	0.018	0.00468789		0.00570968	0	0.018	0.00481798		0.00305	0	0.018	0.00370689		0.002	0.018	0.005	0	0.004	0	0.001	0	0.007	0	0.004	0.007	0.011	0.002	0.005	0.008	0.005	0	0.001	0	0.002	0.003	0	0.002	0	0.003	0	0.002	0.001	0.004	0	0.008	0.002	0
CaO	0.579957	0.003	1.064	0.310575		0.00506452	0	0.107	0.0198208		0.84515	0.21	1.013	0.125645		0.895	0.887	0.888	0.986	0.997	1.013	0.844	0.863	0.866	0.822	0.852	0.805	0.21	0.928	0.927	0.972	0.96	0.768	0.752	0.833	0.85	0.84	0.85	0.807	0.834	0.746	0.727	0.841	0.832	0.847	0.844	0.826	0.85	0.791
K2O	0.752218	0.30932	3.1768	0.637037		12.9548	10.8847	14.4962	0.699117		10.5896	10.0905	10.96	0.179144		10.567	10.5754	10.6506	10.4667	10.5002	10.4667	10.7008	10.6674	10.7008	10.751	10.6423	10.7092	10.2577	10.4918	10.4667	10.5169	10.4416	10.7677	10.751	10.7677	10.7426	10.5921	10.5503	10.5587	10.5503	10.96	10.9182	10.3664	10.4584	10.5754	10.6088	10.6506	10.7092	10.7677
TiO2	0.006	0	0.018	0.00629574		0.004	0	0.037	0.00820975		0.089875	0.014	0.115	0.0164554		0.077	0.099	0.093	0.083	0.098	0.073	0.112	0.083	0.115	0.091	0.087	0.089	0.014	0.082	0.089	0.079	0.102	0.084	0.092	0.095	0.096	0.098	0.112	0.097	0.067	0.083	0.079	0.102	0.087	0.095	0.084	0.096	0.091	0.094
Na2O	11.3151	9.97348	11.8461	0.362418		2.40444	1.4212	3.21024	0.511928		3.71477	3.49448	3.95428	0.0931613		3.70348	3.68676	3.74528	3.77872	3.72856	3.89576	3.71184	3.6366	3.8038	3.66168	3.77036	3.57808	3.95428	3.75364	3.77872	3.75364	3.66168	3.67004	3.61988	3.6366	3.7202	3.69512	3.67004	3.82052	3.762	3.49448	3.60316	3.66168	3.70348	3.65332	3.60316	3.5948	3.72856	3.78708
SiO2	69.0807	68.4997	69.8391	0.412204		65.2041	63.578	66.2249	0.760133		65.1935	63.1635	66.1505	0.680854		65.1406	65.0237	65.5552	64.6623	65.332	64.9599	65.1725	64.7367	64.5985	65.8741	65.9273	65.4595	64.7367	65.3426	65.045	65.7997	65.0556	65.9591	66.1505	65.2469	65.4276	66.1186	65.8741	66.0867	65.9591	65.2257	65.1938	65.2363	65.5765	65.6615	65.2576	64.9068	65.4276	65.2363
Al2O3	19.4296	17.94	20.37	0.803416		17.1994	16.12	18.52	0.586447		18.4152	17	19.45	0.520448		18.11	18.41	18.44	18.68	18.79	18.65	18.39	18.22	18.05	18.62	18.68	18.44	18.74	19.45	19.33	18.89	18.82	18.67	19.08	18.32	18.32	19.08	19.05	19.16	18.98	18.17	18.16	18.19	18.52	18.16	18.11	18.01	18.06	18.14
Total	101.384	99.0573	103.02	0.988225		97.8832	95.2769	99.8957	1.2151		98.9791	95.323	101.218	1.22339		98.6722	98.8939	99.3771	98.6567	99.6467	99.0584	99.0612	98.2207	98.1411	99.8538	99.9629	99.0878	97.9287	100.052	99.7914	100.277	99.4969	99.9189	101.218	98.8992	99.1584	100.427	100.421	101.033	100.152	98.8071	98.7731	98.5424	99.3663	99.7562	98.6096	98.1902	98.8684	98.8161
[truncated: 60 more columns]
